# Supplementary material for: Risk Association, Linkage Disequilibrium, and Haplotype Analyses of β-Like Globin Gene Polymorphisms with Malaria Risk in the Sabah Population of Malaysian Borneo
Source: Genes (Basel). 2022 Jul 11;13(7):1229. doi: 10.3390/genes13071229 (PMC9319382; doi:10.3390/genes13071229)
Supplement: Supplementary file 1 [file genes-13-01229-s001.zip]

Archive with 1 entries (1 files):
- genes-1745580-supplementary.pdf
